# Supplementary material for: Digital learning strategies in residency education
Source: Ann Med. 2024 Dec 18;57(1):2440630. doi: 10.1080/07853890.2024.2440630 (PMC11656749; doi:10.1080/07853890.2024.2440630)
Supplement: Supplemental Material [file IANN_A_2440630_SM4908.zip]

Archive with 3 entries (2 files):
- Suppl_Mat/
- Suppl_Mat/Appendix_A_Course_evaluation (1).docx
- Suppl_Mat/Appendix_B_interview_guide (1).docx
